# Supplementary material for: Characterization of Gallibacterium anatis Isolated from Pathological Processes in Domestic Mammals and Birds in the Czech Republic
Source: Pathogens. 2024 Mar 7;13(3):237. doi: 10.3390/pathogens13030237 (PMC10975909; doi:10.3390/pathogens13030237)
Supplement: Supplementary file 1 [file pathogens-13-00237-s001.zip]

Archive with 3 entries (3 files):
- Supplement1_MLST.pdf
- Supplement2_Hen_isolates_only_genes.fas
- Supplement3_Calf_isolates_only_genes.fas
