# Supplementary material for: Characterization of Gallibacterium anatis Isolated from Pathological Processes in Domestic Mammals and Birds in the Czech Republic
Source: Pathogens. 2024 Mar 7;13(3):237. doi: 10.3390/pathogens13030237 (PMC10975909; doi:10.3390/pathogens13030237)
Supplement: Supplementary file 1 [file pathogens-13-00237-s001.zip › Supplement2_Hen_isolates_only_genes.fas]

>CP002667.1_00710 group_1076 hypothetical protein
ATGAACTTATCTGTTAAGAACAATTTAAAAAATTTTTTATTAATTGGAATATATAGTGTT
ATTTTACTTTTTAGCGAAATTTTATATAGAAATATATTTTCTATTCCCTCATTAACACGC
TATTTTGAAAGTTATATTATTATATTTATTTTAGTATCTCTATTTTTCTTTTCTAAATAT
AGAATAACAAAGTTCTTAATCGCTTTTTTCTATTTTTTATGTGTTGTTGTTAATAATGTC
CATTTTCAAATATATCAAAGTTGGATCAATGGAACTAATTATTTTTTAATGCTAAAAGAA
CTTTCTGAAGTCACTCATGCAGGTGTGGGGATGTATGAGAAATGGTTTGGAAGTATGATC
TGGGGAGTGGTTGATGTTTCTATATTTATCTCAATTTCCTATTTTAGAAAGAATAAGAGT
AAATATGCAATTACCGATATTTTATTTTTGTTATCGATGATTTATATTTTTATTCGTTCT
TTCTATACTAGTCAGGAACTAGGGATTTCTCCAAGCTCTAATTATTCAAGGATTAAAGCA
AATTACTTTTCATTTGGCTATTTTATAGGTAGGGTATTACCGTATAATGTTCTTAATTTA
TCAGATATTCCGGAATATATTTACCCACAACCACCTATTAGCACAGAACCTAAAATTAAA
AATATTGTTTTTATTATGGGAGAAAGTGAAGCCGCTTCTCACCTCTCTTATTTTGGTTAT
GATAGGGATACCACGCCATTTTTGAAAGAGTTGTCAAAACAACATCCAGATGCGGTTATT
ATGAAAACTTATTCAGCTGCATTTATGACAGCAGTTTCATTGCCAATATTATTTAATGCA
ATTCCTCATCCAAACGGAATGAATCAAATTATGAGAGGAGATACCAATTTATTTAATTTA
GCCAAACAACAAAATTATCAAACTTATTTTTATTCTAGTCAGCCTGAGAATCAGATGATG
ATTATGAATTTAATTGGCAGAAAATGGATTGATATATTACGTTTCCCTACAGATGAAGGT
TATAAAATCTCTGAATTAATGCCTGATAAAAATTTATTACCTCATTTATTTTCCTTAAAT
TTAGATAAAGGTAATAATTTTGTAGTATTACACCAGCGAGGTTCTCACAGTGTATACGGT
GAAGCATTAACAGAAGATGAAAAAATATTTAAGGGAAAAACTCAGTTAGATGAGTATGAT
AATACGATTTTTAATACTGATAAAATTATTCAACAAACATATCATTATTTAAGTCAACGT
GAAAAAGATGATTGGATATTAATTTATACTTCCGATCATGGACAGAATGTTACATCAAAA
ATACAAAATCAAGGAACACAAGCGACAGATAATTATGTTGTTCCATTGGTGATTTATTCT
CCAAATAGAGAGATACAACAAAAGGTAAAAACAGTTTTCCAAAAATGTGAAATTGCTTTC
CATCAACAGTTAGCTACCTTATTGATAGATTTGATGGGATATGATATGCCGATAGCCGGT
TGTTCTTATGGCACAGTAACTGGAAACTTTATCACTGGGGATGTGGGGTATTTAAATATT
AATGCGGATGGTCGTTCAGAGTATGTTTATCCTAAGCGAGGAGGGATTAAAAATTAA
>CP002667.1_00770 group_1092 hypothetical protein
ATGCATTTAAAGTCTTTGTTGTTTCTCTTTTTTTCCTTATTTTTAACTCTCTCAAAGGGG
TATGCAGATATTCAATATCAAGCTACACCTAATCCTGTTCGTTTAGAATTACAAGGAAAA
ATTAATTATATTTATTTAGCACGCGATAATTTTTATGGTAAACGGTTAGCTACCACACCA
CAGCAAGTAACACTCTTTTTTCAAGGTTCAGAAGCAACATCTAAACGAAAAAGAATAAGA
GTAATGTTAGAACAGTACCTTGTTGGTACAGGGAATAAATTTGAATTACAATTTAACATT
ACTAATTATTCTTCAGGTAGCCGTTTTTATAAAAAAGAGGTCGTTCAAAATGGGGGGAAA
AATTTTAATGCCATTTTTATTGACGTAGATGCCAATATACGACAAGTTTCATTTACTATT
AATCCGGAAATTGTAGCTGTCGCTACATCATTAGAAAGGGAAACCGTCACCTACTCTTCT
GCACGATTTGAAAATTATGATATGGGCTATATCACAGTAACAGATGACAATGATATATCT
ATTAGGGGTGCACATGGTACACCTGAAACAGCAATCAAGCCAATCGGACTTAATCTCAAA
GTTGAATCCAGCACTTGTGACTTACTTACCGAAAAAAATATTAATATCAATATGAAAACA
ATACAGGCCTACAAATTACGCCAAGAAAGAGAAATTGAATCTGGTAATTTTGAAATTCGA
CTTGGAAGTTGTGGTGCCGGTGTACCAGGATTTTTTTTCTCTTCCAATGCTATTGAAAAA
ATTTTTATTACCTTTTCTGATGCAAGCACGCCTAGCAATTATGGCGATATATTAAGTTTA
AGTGAGGATGCTACTGCCTCCGGCATTGGCATCAAAATTTATCCAGAAAATAGCTCTCAA
GCAATAAAATTTGGACCACCCTCTCGAATTAAAGGCAATTTAAACGCTATACCTTTCGGA
AACTATATTAAACCAACAAACGATTGGGGTTCAGCTTCTCAACGTTATATTGTGAAATAC
GCTTTAGATCCTAGCACCCCACTCCAGCCAGGCTCAGTTATCAGCAGAGCAACTTTCACT
TTCTCCTATCAATAA
>CP002667.1_00796 group_1093 hypothetical protein
ATGCAGCCTTACTCTAAGAATTTAAAGGAACTTTCACAGAAATTACGTTCAAATCAGACT
GATGCTGAACGTAAATTATGGCAACGGATTAATCGAGATCAATTATTAGGCTTTCGCTTT
AATCGTCAAAAGCCATTGCTGAATTATATCGTAGATTTTTATTGTGCAAAGGCAAAACTG
ATTATCGAACTAGATGGTTCTCATCATTATGAGCCAGAGTATCAAGAAAAAGATCGACAA
AGAGATGATGAACTAAGATCTCTAGGTTTTACAGTGATGCGGTTCAGTAATGATGAAATT
TATTATGAGATCGAGGCTGTCGTAGAGCAGATTTATTTATTTTTAGAACAAGTACAAATC
TCTCTTAGTGGTGCTGAGGATTGA
>CP002667.1_01329 group_136 hypothetical protein
ATGCCTGACAGCACAGCACAGCACAGCACAGCACAGCACAGCACAGCACAGCACAGCACA
GCACAGCACAGCACAGCACAGCACAGCACAGCACAGCACAGCACAGCACAGCACAGCACA
GCACAGCACAGCACAGCACAGCACAGCACAGCACAGCACAGCAGCTTGACCATCTTTCGT
TAA
>CP002667.1_01290 gdhB Quinoprotein glucose dehydrogenase B
ATGAAAAAACTAATGTTTGCAGGAGTCTTATTTGCCCTTACAGCAACAAACGTAAGTGCC
ATTGATGTGGTCAGCAAAGATGGCAAAGTGGATTTTGGTTCACGTTTTGAAGCCACGGTA
TTAACCAATAATGTTGATGGTGGTTGGGAAATGATTTGGGGGCCGAAAGAACAACTTTGG
CTGACTGAACGTGCTGGGAAAAACATTGTTAGCATTGATCCCAAAACAGGAGAAAAAACT
GTGTTATATCATTTTGCCAATGCCTATGAGCAATTCCCTCATCAAGGCGTGCTAGGATTA
GCATTAGATCCTAACTTTGATGCTGGCGAACCTTATGCTTATGCAGCTTATACTTACAAT
GATGGCGAGAAAAAATTCGCCCGTATTGTACGCTTAACCTATGATGCGAAAGCCAATAAA
TTAGGCGATGAACAAATTGTGATTGACCACATTATCGCAGGCGTGGATCACAATGCAGGA
CGCATTAAATTTGGCCCCGATGGCAAACTTTATTACACCACAGGTGATTTAGGTTATAAC
CAAGGTAAACACGTTTGTGATGAAATCACTTCACAAAAATTGCCAACGGCTGAGCAAGTG
AAAAATCACGATCACAGTGCTTATAACGGCAAAACCTTGCGTATCAACAAAGACGGTTCA
ATCCCTGATGATAACCCTGTGATTAAAGGCGTGAAAAGCCACATTTATACTTATGGACAC
CGCAATCCACAAGGTTTAGTGTGGGTGGGGAATCACCTTTATAGCACAGAACAAGGCCCA
TCAAGTGATGATGAATTGAACAAACTTGAAGCAGGCGGAAACTACGGCTGGCCGTATGTT
GCAGGCTTTAAAGATGATTTAGCCTATGTTTATGCTAACTATTCGGCGGCAAAAAACTGC
CAAAATGTGAAATTCGATCCGAACATTATTCCTGAAGGCGTGCCAACGCAAAAAGAAACA
GATTATAAAGAGCCTGTGGTTGATCCTGTAAAAACCTTCTTCACGGTTAATAACGACTAC
AACCACACCAATGCGGCTTGTGGCAAGTTATCATATATTTGTTGGCCAACCATCGCCCCA
GGTAATGCGGTTTATTATCCCAAAGATGGCGTAATACCAGAGTTCCGCAATTCATTATTA
TTAGCAACCTATAAGAGCGGTGCGATTTATCAAGTAAAAATGAACGAAGATGCGAGCAAC
GTACAAGGCGACACAGCGAAATATTTCACCAGTGCCAACCGCTACCGTAACGCATTGATT
AGCCCAGACACCCGTAAAATTTATGTGGTAACTGACAATATGGGGAACGGTCGTCAATTA
GATGACACACCAACTTCCAAAATGGCAAACCCAGGTTCAATTATTGTGTTCGAATATGTA
GGCAACTAA
>CP002667.1_00768 yadV_1 putative fimbrial chaperone YadV
ATGTTGAAAAAATTGATGTTATTGCTTATTGCATTTTCAGCTTCTTCTAGCTATGCCGGT
CTTATTATTACTGGCACTCGAGTAATTTACCCTGCTCAACAAAAAAATGTAAACGTACAA
ATTTCCAATGTTGGTACGACCCCAGCATTAATGCAAACTTGGATCGATAACGGGCAAATT
GACGCTGCTCCCGATCAAATTCAAACACCCTTTGTTATCACGCCACCTATTTCCAGAATT
GAAGCAAATAAAGGGCAAACTATACGAATCACTCACACTGGTGAGGCGTTACCTAAAGAT
AGAGAATCCGTTTTTTATTTAAATGTATTAGATATTCCACCAAAGCCACAAGGTGAAAAA
GCGCCTGAAAATTACCTTCAAATTGCGGTACGTAGCCGAATAAAACTATTCTATCGACCA
CAAAATTTGCCATTCCCTGTTGAACAAGCTTATGAGAAAGTGCAATGGCGTTTAAGTGGC
AAAAACGACATTATTGCCAAAAATCCAACACCTTACTTTATTACTTACCAAGATATTGCT
GTTCATCAAAACGGACACACAATCGATGTGAAAGAAACTGGTATGGTCGCACCATTTTCT
GAAAAACATTTTGCATTAAAACAAGCTATTCGTGGTGGGAGCGTGAATTGGCGTGTCATT
AACGATTATGGAACAAAAGTGAGCGGAAACAGTAATTTACACTAA
>CP002667.1_00769 htrE_1 Outer membrane usher protein HtrE
ATGTGTACAACGGTTTGTAATGCCATTTCATCAAAAAAATATCCATATAAGCAGAGTTTT
AAACTTAATGCTTTATCTTTGGCATTGCTAGGCTGCTTTCTACATTCTAGCGTAGAAGCC
GTTGAATTTGCTGAGTTTTATGATGGATTTTTACGAGGAAAAACAGTTAAAGAAACAGTA
GATATTTCTCGTTTTAATTACGGAAACCCAATACCTGCCGGCGAATATTTAAGTGATATT
TACCTTAATCAAGAATTTAAAGGACGCTTAAAACTTCAATTTATTGAAGTTCCTGAAAAG
GATAATACTGCATTATGTGCTGATGACACATTGTTGGAAATGTTAGATTTAACCGATGAT
GCCATTGCTAGAACTCGTAATGAACATAATGGGTGTATTTTATTTGATAATATTGCGCCT
GAAATCAAAACTGATTTTAATCTCAACGATTTACAACTTGATGTCAAATCGCCTCAAGCC
TTTATTAAGCAACGTCCATTAGGTTACATTTCCCCCGCTCAATGGCAAGTCGGTGTTCCC
GTTGCTTTTATCCGTTATGATGCCTCAAACTATCGCTATAAATACGCAGATATAAATTCA
CAACAAAGTTATTTAGGTATTAATGCTGGTCTCAATTTTGCTGGTTGGGCATTGCGTCAT
CAAGGCTCAATCTCGTGGCAAAACAATCAGAGATTACCATATCAAAATACAGCAACCTAT
TTACAACGAGATATTGCTGTACTTCGCGGACAATTAAAAATTGGTGATTTTAATACCGAT
GGTGTTTTAATGGACAGTTTCTCTTTGCGAGGCGTACAACTCAGTTCTGATGATAGAATG
TTAGCCACATCCGTACAAGGCTATGCACCTATTATTCGTGGAATCGCCAATAGTAATGCA
CGTGTTACAGTTAGACAAAACGGTAGTATTTTACGAGAAGTTACCGTACCGGCAGGCCCA
TTCAGCATTAACGATTTATACCCAATGGGTTATGGGGGTGATTTACAAGTTGAAATTTTA
GAGGCTAACGGTGAAAAACGTACATTTAGTGTTCCTTATACAGCTACTGCCCAACTTATC
AGACCGGGATATAGCCGTTACCAAATAGCGGCCGGTCGTTATCGTTTTGGTAATACGCTA
TTTAATGAAAAAATTGCTCAAGCCACTTGGCAATATGGTTTTAATAACAATATCACTGTT
AATTTTGGTGCAACCTTTTCAAAACATTATCACGCAGAATTAGCCGGTTTAGCATTCAAC
ACACCTTTTGGTTCATTTGCAACTAATGCGACTTTTTCTACTGCAACAGTGATACCACTT
AATGAAAAATACAAAGGCTACAGTTTATCTGCCAGTTATAACAAGCGTATTGATCCCACT
AATACTAATGTTACTTTAGCTGCTTATCGCTACCTTTCTCGTAATTATATGAGCCTTGTA
GATGTAATGATGTTAAATAACCAACAACGTTTTAATAAAGAGACAAATGGCATCATTCGA
AAAAATTTAAAAAATCAATTTCAAATTTCTATTAGCCAAGAATTAAAACCCGGTTGGGGT
TCCGCTTACCTAATCGGAACAACCAATACTTATTGGGATAATTCCGCTAAGCAAAATGAG
TACCAATTTGGTTATAGTAATAACTACAAAAGTTTAAGCTACAATTTAGCGTTTTCTCAA
AGCAAAAATTCCCTTGGATACAAAGAGAAAATAATTTCACTGAATTTATCAATCCCATTT
GGTAATAGTGCAAATTCTGCCTATGTATCACAACAGTTAAATTATAACAAAACTCAAGGG
CATTCTAGTTACACTACGCTTTCAGGTACGCTTGGCGAAACAAATAGTTATAGCTATAAC
TTATCATTTAATAAACAGCGTGCTTCACATAGCTACGCAATAAATCAAAGTTATTATAGT
TCACTAATGCGATTAGATTCTTCTTGGAGTCAAGACAATCTACATAATAACCAATTGTCA
TTTGGTGCTTCTGGTGCGATTGTTGCTCACCCAAGAGGGATTACCTTAACCAACGATCTT
AGCGACACGTTCGCCATTATTCACGCAAAAGGTGCAAAAGGTGCGGTTATTAATGGCACA
AACGGAAGCCAAATCGATCGTTTCGGTAATGGTATCGTACCTTATATTTCTCCATACAAA
ATTAATTATGTTGGCATCAATACTGACAATTTATCTAGCAATGTTGAACTTTCTGCTACG
GAAGAAAAAGTGATCCCTCGTGCCAATAACGCTATTTTAGTTGAGTTTGCAACAACAGTC
GGTAACGTAGTGTTCTTTGAAATTCAAAATCGAGAAAGTGTGCCGCCATTAGGTACAGAA
GTTTTTGATCAAAATGGACAAGCCATTGGTGTTGTCGCTCAAGGCGGTCGTATTTATAGC
CATATTTCCGATGAAAAAGGCGTACTACAGTTAAAATGGCGTGATAAACAATGCGTAATT
CATTATCACATTAATCATAAAACTTCCGAAGATAAACCATTAATTATGCCCGTACAGTGC
GAATTTAAATAG
>CP002667.1_00829 yadV_2 putative fimbrial chaperone YadV
ATGTTGAGATATTTTTTCACTATCATCATCGCCTTGTGGGCAATGTCAGTTTCAGCAAAT
GTGGTTATCACCGGCACTCGAGTGATTTATCCTTCTAATCAAAAAACAGTGAGTGTGCAA
CTTACGAATGCTGGCACAAAACCTTCTTTAGTTCAAGCTTGGATTGACAATGGCGACCCG
AAAGCCGCACCGGAAACAATTAAAACCCCATTTGTGATTACACCACCGATTTCTCGTATT
GACGGAAATAAAGGGCAAACATTGCGTATTACTTATACTGGCGCATCATTGCCTAAAGAC
CGTGAATCTATTTTCTATTTAAATGTGTTAGATATTCCACCAAAACCAAAAGACCAAAGT
CAAAATTATTTACAAATTGCCTTGCGTAGCCGTATTAAACTCTTTTTCCGCCCTGTGGAA
TTAACCATTTCACCAAGCGATGCCTATTCACAAGTAAAATGGCGTGGGCAAGGTAAACAA
TTGCTTGTGGATAATCCAACTCCGTATTACATCACTTACCCTGAAGTGAAAGTTGGTACA
GCAGAAACTGTGAGTGCGAATATGATAGCTCCATTCTCACAAGCGACTTTTCAATTAAAT
AAAGCCATTCCAACAAGTGCAACAACCGTAACTTGGACTGTTATCAACGATTATGGTGCG
ACTCCAAGTGGCACTAGCACTATGCAACATTAA
>CP002667.1_00830 htrE_2 Outer membrane usher protein HtrE
ATGATAAATATGATAAAACCTAAATTTTTCAGCAAACCAACAAAATTTAAACTGAGCTAT
TTATCATTAATTTTGTTAAATAGCTGGTTTAGTTATGCCTATGCGAATGAATATGTAGAG
TTTGACGCTGATTTTTTATTTGGCAGTGAAAGCAAAAAAAATATTGATGTTCAACGCTTT
AGTTATGAGAACGCAGTTCCGGCAGGTGAATATATTGCAGATGTTTATTTGAATGAGAAA
TTGCTTGGACGTATTAATATTCAATATAGCGATATGCCTGAGCAAAAGCGTTCTGTATTA
TGTGCAACAGAAAATTTGCTTGCCTTGTTAGATTTGAAAAGTGAAGCGTTTGCAGATAAG
CCTAAAACAATTAATGGGAATTGTCAGTCTTTCTCTGAACTGGTGCCTGAAGCTACAGTG
AACTTTGATATGGGGCAATTGCGATTAGATGTCAATATTGCTCAAGCATTAATCACTCAA
CGTCCGCAAGGCTATATTTCACCGGCACAATGGCAAGATGGCACGCCCGTTGCTTTTGTG
CGTTATGATGCCACACATTATCGTTATAAATATTCAGATATAGATGCTCAACAAACCTAT
TTGGGCATTGATGCAGGTGTTAATTTATTTGGTTGGGCATTGCGTCATCGTGGTTCTCAG
ACTTGGACTGATCAACAAAAACAGAGCTATCAGCGAATTGCAACCTATGCTAAACACGAT
GTTCCGTTATTACGCGGTCAATTTACTATCGGGGATTTTTACACCAGTGGCAGATTAATG
GACAGTATCGCCATTCGAGGGGTGCAGTTAGAATCTGATGATAGAATGCTGGCAGCTTCT
GAACGTTACTATGCACCAGTTATACGAGGCGTTGCCAATACGAATGCGATTGTTAGCGTT
CGACAAAACGGTAATCTATTACGAGAAGTTTCTGTACCTGCGGGAGCTTTCTCCATTGAT
GACCTATTCCCAACCGGTTATGGTGGTGATCTTGAAGTGGAAGTGTTAGAAGCAAATGGT
GAGAAACGCACCTTTACCGTGCCATACACCGCCACGGCACAATTAATACGTCCTGGTTAT
AGTCGCTATCAATTAAGTGCGGGACGTTACCGTTATGATAATGAAACTTTAGATAATGTT
GCACAAGCCACTTGGCAATATGGTTTAACTAATAATGTAACACTTAACCTTGGTGCGATA
TTGGCTAAAAATTACCATTCAGAATTAATTGGTTTGGCAGTGAATACACCTATTGGGGCA
TTTTCAGGGAATGCAACATTTTCAAATGCTAAGATTGTTAATTCACAACAAAAATATAAA
GGGTACAACCTCTATTTTAGCTATAACACCCATATTGAACCAACCAATACAAATGTAACA
TTGGCAGCATATCGCTATTTATCCCGTAAGTATTACAGTTTGCAAGATACGATATTGGCG
AATAACCGTGATTTTGTTGACAGACAAGAGATTGATATGTCGTCATATTCTTATCGCCCA
AAAAACCAATTCCAAGTTACAGTTAGCCAAGTGTTTAAAGACAATTGGGGTAGTGTTTAT
GTTAATGGTAGCACCTATACCTATTGGGATAGCAACGAAAAGCGCAATGAATACCAAATT
GGTTATGGTAATAGCTATAAAAAACTTAATTACAGCCTTTCCTTTTCTCAAGGGAAAACA
AGCAATGGCAAAAATGATAGAAGAGTTTATTTGTCATTATCCTTGCCGTTAGGTAATAGC
ACGAATAGTGCCTATGTTTCACAAACGCTTAATTATCATAAAGAAAATGGCTATTACGCC
TCAACTTCGTTATATGGCTCATTGGGTGAACAGGGCAAATATAACTACAATATTGCAGTG
AGCAAACAGAAAGATAACAGCAATATTTCCTTTAACAATAACTACTCAAGCCCACAAGCA
CGCCTTAGTGCTTCTTGGAGCCGTGATAATAAAGGCAGTCAGCAAATATCATTCGGTGCA
TCTGGTGCTGTTGTGGCTCATCCAAAAGGCATTACATTATCCAATGATTTAGGCGATAGT
TTTGCGATTATTCACGCCAAAGGAGCAAAAGGGGCATTAATTAATGGTTCGGTAGGTAAT
AAAATTGATTACTTCGGTAACGGTATTGTGCCTTATATTGAACCTTACGCAATGAACTAT
GTCGGGCTGGATGGAAATTCACTACCAAGCACGGTTGAGCTATCAGCCACAGAACAATCG
GTAATTCCACGTGCCAATCAAGCAATATTAGTGAATTTTGAAACAGAGCAAGGTGCGGTT
GTCTTCTTTGAATTAACTAATGATGAAAAAGAGTTGCCACCATTAGGTACAGAAGTGTTT
GATCAAAATAATCAATCAGTCGGTGTGGTGGCACAAGGTGGCACAATCTATACTCGAGGC
ATTGCAGAAAGTGGTGAATTAAAACTTTCTTGGGGCGAAACACGTTGCCATATCAATTAT
CAACTGCCACAAGAGAGCGATAACACAATGCCTGTTATTGTGCCAGTACAATGCCAATTT
TATTAA
>CP002667.1_00771 group_264 Mannose-6-phosphate isomerase
ATGTTTTATCGCCTAAACGGAAAGGCACAACACTATATTTGGGGCGGAAAAAACTTTATT
CCGCAATTATTACAACAACAGCCGGATCAACAAATTTATGCAGAATGGTGGCTTGGTACA
CATCCAAGTGCCGTTTCCAGTATCGAAGTAAACGGACAACAACAAGGGCTTGATCATTAT
ATTGCTGCACATCCGGCGGTGTTAGGTGAAAAATCGCAACAACAATTCGGTGATAGATTG
CCTTATCTCTTGAAGATATTGGATGTGGTCAAACCTTTGTCTATTCAGCTGCACCCAACC
AAAAAAGAGGCGGAACAAGGTTTTGCACGCGAAAATGCACAAGGCATTGATCTGAAAGAT
CCGAAACGCAGTTATAAAGATGACAACCATAAACCGGAAATGATGATTGCGTTATCTGAT
TTTTGGTTATTACACGGCTTCAAAAGCAAAAGTGCGATTTTAAAGACCCTGTATGCACGA
CCGTCTTTGATGGTTTTAGCGGAAAAATTGGAACAACAATCTTTAAAAGATTTTTATGCA
GAGGTAATGCAGTCCTCACAAACGCAATTAGCACAATGGCTATTGCCGATTATTCAGCAT
AATCAAGTGGCATATCGAAATAACGAATTAACGCTCGATAATCCGGATTATTGGCTGTTA
TATGCTTTGGAAGCGATGGCGATTTCCGTAGATAAACTGGATGCCGGCTTGTTAAGTTTC
TACTTATTAAACATTGTTTGTCTGAAAAAAGGGGAAGGTATTTTCCAAGATGCCGGGATT
CCGCACGCCTATTTACGCGGGCAAAATATCGAATTAATGGCGAGTTCCGATAATGTGATT
CGAGGCGGTTTAACACCGAAATATGTTGATATTCCGGAACTGTTAAAAATTGTTGATTGC
ACAGAAATTGTGCCAAAGGTGATTGCAGCAGCAAGCAAAGAGAATGGTTACTACACTTAT
CAAACACCAAGTCGAGATTTTGCGTTAAGTAATATTAATTTTTCCACTGGTTATCAGTGT
CAAATAAAAGCGGATAATGCTGAGATTCTGTTGGTGATGCAGGGTGAAATCACTTTGCAT
AACAGTGAACAAAAATTAACTTTAGCACAAGGTGAATCTGCATTTATTGAAGCGCAAACA
TCATATATTTTGTCAGGTGAGCAAGATGGGTATGCCATCATTGCCAAGTTACCTTAA
>CP002667.1_00794 group_612 Glycine--tRNA ligase beta subunit
ATGACAACAAAAAACTTCCTCGCCGAAATCGGCACTGAAGAGCTACCACCGAAGGCTCTG
AAAAAATTAGCGGTGGCATTTAAAGACAACGTAGAGCAAGAGCTTACTCAAGCGGGCTTG
GCGTTTGATGCGGTTGAATGGTTTGCTAGCCCTCGCCGTTTGGCGGTGAAAGTGTTGGGG
TTGGCGGAAGCACAACCGAGTAAAGAAGTGGAAAAACGTGGGCCTGCGGTTGCGGCAGCG
TTTGACGCAGAGGGCAAGCCTACTAAAGCGGCAGAAGGCTGGGCGCGTGGTTGTGGTATT
AGCGTGGATCAGGCAGAGCGTTTAGTTACCGATAAAGGCGAATGGCTGGTGCATCGTGCT
GTGATTGAGGGGCAACCGACTAAAAATCTTCTGCTAGGCATTATCAGCAATGCCCTTGCG
AAATTACCAATTCCAAAACCGATGCGTTGGGGTGATAAAAATGAACAATTTATTCGTCCG
GTGCATACCGTTACACTTTTATTCGGTGATGAGTTGATTGAAGGCAAAATTCTCGGCGTA
AAAAGTGGTAGAACTATTCGTGGACATCGCTTCCTAGGTCAACAAGAGTTTACCATTGAT
AATGCTGATCAATATCCACAATTATTAGCGGAAAAAGGCAGCGTTATTGCTGATTTTGAA
CAGCGTAAAGCGATTATCCGCCAAGACGCAGAAAAAGCAGCAGCGAAAGTGGGTGGCATT
GCAGATATTGAGGAAGATTTGCTTGACGAAGTTACCTCATTGGTTGAATTCCCGGTGGTG
ATGACGGCAAAATTTGAGGAGCGTTTCTTAGCCGTGCCGGCAGAAGCGTTGGTTTATACA
ATGAAAGGGGATCAGAAATACTTCCCGATTTATGATCAAAACGGCAAGTTACTCCCTAAT
TTTATTTTCGTTTCCAATATTAATCCGCAAGATCAATCTTCGGTAATTGAAGGCAATGAA
AAAGTGGTGCGTCCACGTTTGAGTGATGCAGAATTTTTCTTTAAAACCGATTTAAAACAG
CGTTTAGAGGATAACTTACCGCGTCTTAAAACCGTATTATTCCAACAACAACTCGGTACA
TTATTTGATAAAACTGAGCGTATCGAAAAACTCAGTGGTGAAATTGCTGCACAAATTGGA
GCGGATGTGGCGAAAGCAGAGCGTGCGGGCTTGCTGTCAAAATGCGATTTAATGACCAAT
ATGGTGTTTGAATTTACTGATACGCAAGGCGTAATGGGAATGCACTATGCCCGCCACGAC
GGTGAAGATGAAGAAGTCGCGGTAGCGTTGAATGAGCAATATATGCCACGTTTTGCCGGC
GATGAATTGCCTCATTCTTTGGTTGCTTGTTCTGTGGCGTTGGCGGATAAATTTGATACA
TTAGTGGGTATTTTCGGCATCGGTCAACACCCGAAAGGGGACAAAGACCCGTTTGCTTTA
CGACGTGCGGCGTTGGGCGTGTTGAGAATTATTGTTGAGAAAAAATTACCACTTGATTTG
GTTGATTTGGCACAGAAAGCAGCCGCTTTATATGGTGATAAATTAAGCAATGCCAATGTG
GTTGAAGACGTGGTGGATTTCATCCTTGGACGTTTCCGTGCTTGGTATCAGGAAGAGGGC
ATTGCAGTGGATGTAATTCAGGCGGTGTTGGCTTGCCGTCCGACTAAACCTGCTGATTTT
GATGCTCGTGTGAAAGCAGTTAATCATTTCCGCACTTTAGATGCCGCACAGGCATTGGCA
GCCGCGAATAAACGCGTGCAAAATATTCTGTCTAAAGTTGACGGTGCGTTGCCGGAAAAT
ATTGATCTTTCATTGTGTCGTGAACCACAAGAGATCAATTTAGCAGAACGTGTATTGGAA
TTGCAACGTGAGTTGCAACCATTATTTGAAAAAGGCGATTATCAAACTGTATTGAGCCGT
TTGGCCGATTTGCGAGAAAGCGTTGATAGTTTCTTTGATAATGTGATGGTAAATGCTGAA
GATGAAAAACTTCGTCAAAATCGTTTAGCCTTATTGAAAAACTTGCGTGATCTATTTTTC
AAAATTGCTGATATCTCCTTACTACAATAA
>CP002667.1_00798 group_613 hypothetical protein
ATGGATAAACCGATTTTATTTTTTGCAGAAAGCTGCCCTGATACCGCTCCTTTTATGGCA
GAGTTGAAACGATTAAATGTGGATTATGAACGCGTAGAAGTTTTAACGTCATTAGCCAAT
TTTAAACAATTTCTGCGTTTGCGTGATAAGTCTGCTGTGTTTGATAACGCTAAATCGAAT
GGCTATGTGGGAATTCCAGCACTGTTGTTGAATAGGGGTGAAGTAATTTTGGATTATAAG
CAACTGGCAGATGTTTTTACGCCATAA
>CP002667.1_00045 group_907 hypothetical protein
ATGGCATATTTAATTTGTTTAGGTTGGTCTATTGCTTATGTCTGTGGTTGGGCTAGAGCA
TATTATTATGGTTATTCTTGGGAGTTGGTAGAAGTTGGCACTTCAAATATTGCTCGAAGT
TTGGGCTATGTTGTCTTTTTTTCAATTATTATCACTATTTTCTACTCTTGTGGTATGTAT
GTTTTGCATTTAGTTAAAAAATATTGTCCACAGGATATTATACGATCAATAAGGTTATTT
ATTGTTCTAACAACCGTATTATCCCCAATTGCAGTTGTGTTGTTTCTCTTTATGAAAGAG
ATAGACTACACCCCAATTATTATTTATCTATTATTGTCTATCCCAACTTCTATCGTTTTT
AATAAAACTGTTTCTACTTTTCAACTGCAAGATCTTATACAGATAATCAATAGGCAAAAA
ATAAATGCTATGCTTGTAATGTCAGCTGTCTATATTTATTTTATTCTTTCTGCCTTTTTG
GTTGGATATGTTAGCCCAATTTTAATTTCAGAATATGCAACTATTTTATTTGAAGGACAA
CCTTATTATGTTCTATCTACCAATAATAATATTTTAATATTATCAAAATCTCTTGAAAGA
GATAATAAGCAATTTTTTGTCTTTCCTTGCCAACTAAGCCCTAACCGACTTTGTTCATTA
AATATGATTGATACTGAAAAAGCAGGTGTCACCCTTTGTAATAAATAG
