# Supplementary material for: Characterization of Gallibacterium anatis Isolated from Pathological Processes in Domestic Mammals and Birds in the Czech Republic
Source: Pathogens. 2024 Mar 7;13(3):237. doi: 10.3390/pathogens13030237 (PMC10975909; doi:10.3390/pathogens13030237)
Supplement: Supplementary file 1 [file pathogens-13-00237-s001.zip › Supplement3_Calf_isolates_only_genes.fas]

>G12_01950 arnB UDP-4-amino-4-deoxy-L-arabinose--oxoglutarate aminotransferase
ATGAACATCAGTTTTTCTCCTCCGGATATTACTAACTTAGAAATTAATGAAGTTATTGAG
GCATTAAAGAGTGGTTGGATCACAACTGGGCCTCGTACTAAAGCATTAGAAAAAAAACTT
GCCTCATATATGAACACACCTAAGGTTGTCTGTTTAAATTCCGCAACGGCTGCTTTAGAG
TTAATTCTTAGAGTTTTGGATATTAAAGAAGGTGATGAAGTAATTACTTGTGCCTATACC
TACACCGCAAGTGCTAGTCCAGTGGTTCACGTGGGGGCAAAATTAGTTCTGGTGGATACT
GCACCTAATTCATATCAGATGGATTATGATGCTTTAGAACAAGCCATTACAGATAAAACC
AAGGCAATTATTCCTGTGGATATGGCAGGAGTACCTTGTGATTATGACAAGATTTTGGCT
ATCGTTGAACGTAAAAAAGGTCTTTTTAAACCAAGTAACGAATTACAATCCAAAATAGAT
AGAATTGCAATTATTGCCGATTGTGCGCACGCATTGGGTTCGATGTGGCACAATCAAATG
ATAGGTTCTATTGCTGATTTCAGTAGTTTTTCTTTCCATGCCGTAAAAAATTTCACGACA
GCTGAAGGCGGATGTGCTACTTGGAAAGCTATTGAAGGCGTTGATGATGAGGCACTTTAT
CAGCAGTTCCAACTTTTATCCTTGCATGGACAAAATAAAGACGCACTTGCAAAAACTAAA
TTAGGAGCTTGGGAATACGATATTAAAGGTTGTTATTACAAATGCAATATGACGGATATC
AGTGCAGCTATCGGTTTAGTACAATTTGACCGTTATCCTTCATTGCTGGCTCGACGTAAA
GCGATAATTAATCAATACACTGAGGGGTTAAAAGAATGTAATATAGAAGTTCTCCCTCAT
TTTACTAAAGACTATTCGAGTTGTGGTCATTTGTTTTTAGTTCGTTTACTTGGTAAAGAT
GAACATTATCGTAATCAATTTATTGAAAAAATGGCAGAAGCAGGAATTGCTACCAATGTA
CACTATAAACCTTTGCCGATGCACACGGCATATAAAGCACTGGGTTTTTCGATTGATCAT
TTCCCTAATGCTTATAAACAATATTGTAATGAGGTAACTTTACCTTTGCATACTCGATTA
ACGGATGAAGAAGTCGATTATGTTATTAGTAATTTCAAGAGGATTTTGAGTAATTAG
>G12_01951 wecA_2 UDP-N-acetylgalactosamine-undecaprenyl-phosphate N-acetylgalactosaminephosphotransferase
ATGATTTTACTAGAGTGGGAGAGTTTGCCTTCACGAATGAAAACAGAATCTGTGAAGACA
TATTATGATTACTTAAAAACAAAGCGATTCAGCTTGCTGTGCAAGGCGGTATTTGATCGG
TGTTTGGCTGCAATTTTTCTGATTTTACTATCTCCTTTGTTTTTATATATTGCTTATAAG
ATTCATAAAGATAGTCCTGGAGGTGTATTTTTTAAACAAACACGAGTTACTCAATACGGA
AGAGAATTTAAAATCTATAAGTTTCGTACGATGGTGGTTAATGCTGAGGCATTGGGATCT
CAAGTAACTACAGACAATGATAAAAGAATTACAGCGATAGGTGAGAAACTGCGGAAAACA
CGTTTAGATGAAATTCCACAACTTATCAATATTTTAAAAGGAGAAATGAGTTTTGTAGGG
ACTCGACCTGAAGTTCCAAGATATGTTGATGCATATACGGATGAAATGATGGCAACATTG
TTATTGCCGGCAGGTGTAACAAGTGAAGCAAGTATTGAATATAAAGATGAAGACAGACTC
TTATCTAATGCAGAAGATGCAGATAAGGAATATATCGAAAAAGTACTTCCTGAAAAAATG
AAATGGAATTTAGAAAGTATACGAAATTATTCGTTTAGTAGGGATCTACTTACAATGATA
AAAACAGTATCGGCGGTGACTAAGTGA
>G12_02324 group_1662 hypothetical protein
GTGGTAGATAAAGCCAATGTGATCACTTCGATTAATGGTCCAGATGGTACAACTACACCG
ACTATGTTGAGCAATGTAGCAGGTAACTTAACACCGACGTATAACAAAGGTGATATGACG
ATTGGTAGTGATGGTAAACCAACTGCGATAGCGGCAACAGCACCAACGACTTCACAAACA
GGGCCAAGTGCTACAGATGCAGCGAAAATCTATAACAACGCGGCAACTGTAGGCGATATC
CTCAATGCAGGTTGGAACTTACAAGGTAATGGTGCAGCGAAAGACTTCGTGAAACCTTAT
GATACTGTGAACTTTGTCAATGGCAATGCGACAACAGCGATAGTTGAAACAGCTGCTGAT
GGTAAATCTAGCACAGTTAAATATGATGTTCAGGTGGATGGTAGTACTATCAAAGTTGTA
GATGGTAAGTTAACCGTTGCGGCAGATAATAATACAGTAACCGGCGTAACAGCTGGTGAT
AATATCACGGTTACATCAACGACAGATGCGAGTGGTAATCCAACATACACTGTAGCCACT
AAGAAAGATGTAACATTTGATAGCGTTAGTATCAATGGTGGTCCAACCATCAATGCTGAT
GGCATTAACATGAATGGTGATAAGATCACTAATGTAGCAGATGGTGATATTTCTCCAACG
AGCAAAGATGCAGTTAATGGTAGCCAGTTGTACTCTGCGGTTAACAATATCAACTCGAAT
ATCGCAGCTTCGAAAGAAGAGGTGACTTCGAATGATAAGTCAGTAACTGTAACAACAACG
AAGAATGCCTCTGGTTCTAATGTGTTCGATCTATCAGTGAATACTGATGGCACGACCATT
ACGAAGAATGCTAACGGTGTATTGACAGTGAATACAACTCCGTTAACAAATAATACTGAT
GGTAGCGTGAACACTCCGGCTGCACCGAATGCAATCGCAACAGCAAGTGATGTCGCCAAT
GCAATTAATAACTCTGGTTTTAGTTTAAGTGCTCAAGGAGCTAATGCTAGCTTGGTGAAA
CCTGGTTCAATTGTTGATATGAATAATACTGATGGCAATATCAGGATTAGTAAGTCTACG
AGCAGTAATAACGTTACTTATAACTTGTCTAAGGATATTAAAGTTGATAGTATTTCTGTT
GGCGATACGCTAGTGAATAATGATGGTATCACTATTAGTAAAGGTAATATTGATGGTCAA
GATGTGCGCATCACTAAAAACGGTTTAAACAATGGTGGAAATCGGATTACTAATGTTGCT
AATGGCGAAGTAGATAGCGATGCTGCCACTGTTGGACAATTAAAACGTACTAACCAAAAT
GTATATAACAATATTGCTGTATTGGAGCATAAAGTAAATCACGAAAATCGTGATTTACGT
GCTGGTATTGCAGGAGCTAACGCCGCTGCGGCGTTACCGCAAGCTTATATTCCTGGTAAA
TCCATGATTGCAGCTGCTACAGGTACATACCGTGGGCAAAGTGCACTCGCAGTAGGTTAT
TCAAGTATCAGTGATAATGGCAAAGTTATCTTGAAGCTTCAAGGTAACACAAATACTCGT
GGCAATATCGGCGGTGCGATAGGAGTTGGTTACCAATGGTAA
>G12_00745 group_176 FMN-dependent NADH-azoreductase
ATGAGTAATGTTTTAGTTTTACGTACTTCTGTAAATGGTGATAAAAGTTTTTCTAATCAA
TTAATCGACCAATTTATTGCCAAAACCAGAGCAAAATGGCCGGAAGTCAATATTATCGAA
CGTGATTTAGATGCTAATCCGGTGCCGTTGTTAACGTCTAAAACTGTCGCTGCTATTCGT
GCCGGTATTGCTGAAACAGAGGAACAACGTAATGCAATCGCCTTAGCGGATGAATTAATC
GCTGAATTAAAACAGGCGGATTACATCGTACTTGGTTTGCCACGCTACAATTTCACTGCG
CCGGCAACATTTAAAGCCTATGTTGATTATATTGCACGTCCTCGTATTACTTTTGCTTAT
GACGAAAATGGCCCTAAAGGTTTATTACCGAACGTACCGGTATTCGCTTTCGTCACCAGC
GGCGGTGAATATGAAGGTACAGAATTTGACACAATGAGCGATTGGGTTAAGCAGGTTTTA
GGTTTTGTCGGTTTAAGCAATGTAGATTTAATTCACGTTGAAGGTTTAGCTTATAAAGCA
GACGAAGCGATTGCTAAAGCAAGCGCAAAAATTGATGAAATTTTGAAATAA
>G12_02326 group_2 IS3 family transposase ISApl3
GTGTCAGGAATTAGACCGAGAAAAAATGAGGAAAAAGCCAACATCGTCCAAGAATTAAGA
ACAGACTATCCGTTAGACTTACTGTTACGGTATGCCGACTTAGCCAGAAGTACTTTCTTT
TATCATTTACACAGTAAAGATAAGACAAGGGATAACAATGCTTTATTACGTGCCCGGATT
CTCGCTATCAAACAGCAACATCCGCATTATGGCTATCGCCGGGTCACCAAGCAATTAGGC
GAAGGGAGCAATCATAAACGGGTACAACGCTTAATCCAAGCGATGGGATTGCAGGTAAAA
GGGAAAAGACAACGTAAATATTATTCTTATCGTGGGGAAGTGGGTAACATCGCGCCGAAT
CACTTACAACGAGACTTCCACGCCAAGGTTCCGCACCAGAAATGGTTGACCGATATTACA
GAGTTTAAAGTGAAGGGGGATAAACTCTATTTTTCCCCGATATTGGATTGTTATAACAAT
GAATTGATAGCTTATCAATGCAGTCGTCATCCAGATGGTAGATTAGTGAAACAGATGGTG
TTACAAGCGATTAATCGGTTAGCTGAGGGTGACTCACCGATATTACATTCAGACCAAGGT
GTGCAGTACCAAATGTTAAGTTATCAACAGTTACTCGCTCAGCACAATATTGTGCAGAGT
ATGTCAAGGAAAGGAAATTGTTTAGATAATGCCGCGATGGAAAGTTTCTTTGGTCGAATG
AAAGTAGAATGTTTTTATGGCAAAACTTTCGAAAGCATTGAAGAACTTGAATCCGTTATC
AAAGAATATGTTCGTTATTACAATGAGGAAAGAATACAATTAAGATTAAATGGACTGAGT
CCTGTTCAATACAGAATTCAGTCCTTAAAATAA
>G12_00002 group_2684 hypothetical protein
ATGGATAGTGAAGACAAAACGTTGTTTCGCGAGTTTGTGAAAGGCATCAAACCATTAAAG
CAGAATACGGTGACCTTTGCGCCACGGCGTAAACAGAGGCAACAACAGCAGCAACAAATT
AAAGATATTCGCGAAAAAGAGGATGCGCTATTTTATTTTTCTGATGAGTATGAGCCGCTA
CTGGATACGCAAACAATGCGCTATTTGCGAGAGGGTGAAGATAGCTATATTTTAAAACGC
TTGCGTCGCGGTGATTTTATTCCGGATCTTTTTCTAGATTTACACGGATTAACCAAAGAA
CAGGCAAAACAGGAATTGGCAGCATTGATATTGGCTTGTGAAAAAGAGCATTTACCCTGC
GCCTGTATTATGACCGGTTACGGCAGTTATACCCTAAAAAACCAGATTCCGCGCTGGTTG
GTACAGCATCCAAAAGTTATTGCCCTGCATCAGGCAACAAAAGAGTGGGGTGGGGATGCC
GCCATTTTAGTGTTAGTTGATGTCGGCATCGATTTGATGATTTAA
>G12_00724 glyS Glycine--tRNA ligase beta subunit
ATGACAACAAAAAACTTCCTCGCCGAAATCGGCACTGAAGAGCTACCACCGAAAGCTCTG
AAAAAATTAGCGGTGGCATTTGCAGATAATTTCACAGCGGAATTGAATAATGCCGGTTTA
ACTTTTGATAAGGTAGAATGGTTTGCCGCACCGCGCCGTTTGGCAGTGAAAGTGTTAGGA
TTGATCACAGAGCAGCCGAGCAAAACGATTGAAAAACGTGGGCCGGCAGTTTCTGTCGCA
TTTGATGCCGACGGTAAACCGACAAAAGCGGCTGAAGGCTGGGCAAGAGGTTGTGGTATT
ACTGTCGATCAGGCGCAGCGTTTAACGACAGATAAAGGTGAATGGCTTTATTATCAAATG
GTCGAGCCGGGCAAGGAAACAAAAGCTTTGTTGCTTGATTTAGTAAGCAATGCATTGGCT
AAGTTACCAATTCCAAAACCAATGCGTTGGGGTGATAAAAATGAACAATTTATTCGTCCG
GTGCATACCGTAACCCTGCTGTTTGGTGATGAACTGATTGAAGGCGAAATTCTCGGCGTA
AAAAGTGGTAGAACTATTCGTGGACATCGCTTCTTAGGTCAACAAGAGTTCACTATTGAT
AATGCTGATCAATATCCACAATTATTAGCGGAAAAAGGCAGCGTTATTGCTGATTTTGAA
CAGCGTAAAGCGATTATCCGCCAAGATGCAGAAAAAGCAGCAGCGAAAGTGGGGGGCGTT
GCAGATATTGAGGAAGATTTGCTTGATGAAGTTACCTCATTGGTTGAATTCCCGGTAGTG
ATGACGGCAAAATTTGAGGAGCGTTTCTTAGCTGTGCCGGCAGAAGCGTTGGTTTATACA
ATGAAAGGGGATCAGAAATACTTCCCGATTTATGATCAAAACGGCAAGTTACTCCCTAAT
TTTATTTTTGTTTCCAATATTAATCCGCAAGATCAATCTTCGGTAATTGAAGGCAATGAA
AAAGTGGTGCGTCCACGTTTGAGTGATGCAGAATTTTTCTTTAAAACCGATTTAAAACAG
CGTTTAGAGGATAACTTACCGCGTCTTAAAACAGTATTATTCCAACAACAACTTGGTACA
TTGTTCGATAAGACAGAACGTATTGAAAAATTGAGCGGTGAAATTGCGGCACAAATTGGC
GCAGATGTTGCAAAAGCAGAACGTGCTGGTTTGTTGTCTAAATGCGATTTAATGACCAAT
ATGGTGTTTGAATTCACCGATACACAAGGTGTAATGGGAATGCATTATGCGCGTCACGAC
GGTGAAGACGAAGAGGTGGCGGTTGCATTGAATGAACAGTATATGCCGCGTTTTGCCGGT
GATGAATTGCCTCGCAGTTTAGTCGCCTGTTCAGTCGCGTTGGCGGATAAATTCGATACA
TTGGTCGGTATTTTCGGGATTGGACAACATCCTAAAGGAGATAAAGACCCATTTGCTTTA
CGCCGTGCGGCATTAGGTGTGTTGCGAATTATCGTTGAGAAAAATTTACCACTTGATTTA
GTAGATTTGGCACAGAAAGCAGCCGCTTTATATGGTGATAAATTAAGCAATGCCAATGTG
GTTGAAGACGTGGTGGATTTCATCCTTGGACGTTTCCGTGCTTGGTATCAGGAAGAGGGC
ATTGCGGTGGATGTAATTCAGGCGGTGTTGGCTTGCCGTCCGACTAAACCTGCTGATTTT
GATGCTCGTGTGAAAGCAGTTAATCATTTCCGCACTTTAGATGCAGCACAGGCATTAGCA
GCCGCGAATAAACGTGTGCAAAATATTCTGTCTAAAGTTAATGGCACATTGCCGGAAAAT
ATTGATCTTTCATTGTGTCGTGAACCACAAGAGATCAATTTAGCGGAACGTGTATTGGAA
TTGCAACGTGAGTTACAACCGTTATTTGAAAAAGGTGATTATCAAACCGCATTGAGCCGT
TTGGCTGATTTGCGTGAAAGCGTTGACAGTTTCTTTGATAATGTGATGGTAAATGCAGAA
GATGAAAAACTTCGTCAAAATCGTTTAGCCTTATTGAAAAACTTGCGTGATCTATTTTTC
AAAATTGCTGATATCTCCTTACTACAATAA
>G12_00725 group_2768 hypothetical protein
ATGAAGAAAATGATCTTTCCCTTTTTATTATTGATTAGCTTTTTTGTGAATGCGAAAAGT
GTGCAATACAGTGTAAAAGATCTGTATGGTGATTGGCATTGCCAAATTGAACATAAAGAG
CATAACGCAAAAGTTTTAGCGGATTATCGCTTGCATAAAAATGGAACAGCTCAGATTTTT
TCAATGTTTATGTTTCCTGAAAAGACATTGCCTGATGCGACATTTCTGGGCGTATTGTAT
TACAGCTATGCAATGACCGGAAAGTGGGCGTTAGTTAAGAATGACATCATAATTGACATT
AAAGATGTCATTAAAGTTCAAAATGAGAGCAATTATCTGGTTAAACAAGAAATTGAAAGG
AATGCTGAGTTAAAACAAATTGCAGAGCGATTTGTTGAACAAATTAAACAAAGAAAACTT
TCAGGGATGACCGACAGACAGCAGATTCACATTAAATCCTTTGAAAAAGGGGATAAAGTG
AAAGATGCAATAATGATTGCCAATAATAAAACTCAAGGTTTTTGTACACGACCTTTAAAT
CCTGCAATTTGGTCTGAGAGTTTTAAACAAGTTTTTCCATAA
>G12_00726 group_2769 hypothetical protein
ATGAGTAAAGCAAAACTCTTTTTTGCACAGGCTTGTCCTGATACTGCGCCATTTGTCGCC
GAATTGGCGCGTTTAAATGTGGAATATGAAGAGGCGGAAATTCAATCTTCATTAAGTAAT
TTAAAACAATTCCTCGCATTACGGGATAGCCGTTCTGAATTTGACAACATTAAACAGCGT
GGTGGAATCGGCATTCCGGCATTGGTGTTGGAAAATGGAAAAATCGTATTGGACATTGAG
GCATTACCTGCGGTTGTAGCTAAGTAA
>G12_01186 group_2804 hypothetical protein
ATGGAAACAATTAAAATCATTGAACAGGCAAAACATTCCGTTGGAATCTGCAATTCTTGT
CGTTATTGTGAAGGCTTCTGTGCCGTATTTCCGGCAATGGAAAAACGGTTAAATTTTATG
GATGGCGACATCAATTATCTTGCCAACCTTTGTCATAACTGTAGTGAATGTTTTTACGCT
TGCCAATTCGCACCACCACACGAATATCAGGTTAATATTCCGCAACAATTAGCGAAAGTT
CGTCTACAAACCTATCAACAATACGCGTGGCCGGGCTTTATCAGTCATTGGTTCAAAAAG
AATGGCGTCATTTCAGTCAGTCTGTTTATTTTGGTACTTGTTGCGTTATTCTTCGCCGCA
AGTAACGGCTCAACAGTTTATCAACCGGGTAATTTCTACAGTATTTTCCCACATAACTTC
CTTGCCATTGTTTTTGGTATCGGTTTCCTATGTCCGGTGCTATGCCTGATAATGGGATTT
AGGAATTTCCTTAAGGATGTAAACGAAAGTGTTGCCTCCTTATTTAAATTATCTTATCTA
AAACAAGCACTTAAAGAGGGTTTAAGCTTAAAATATCTCCACGGTAATGTGAAAACCGGC
TGTACCTATCCGGATGATAATATTTCACCGTGGCGTCGCCGTTTTCACCACTGCACCTTC
TACGGTTTTGTATTATGTTTCTTAGCAACCGATTCCGGAACAGTAATGCATTATGCATTG
CAACTGCCTGCACCATATTCCTTTATCAGTGTACCTAAATTATTGGGAACCGCCGGCGGC
ATCTCTTTGGCTATCGGTACTGTCGGTTTATTCCTATTAAAACGCAAAAGTGACGAAAAC
ATCAAAGATATTCGCCAAATGGGAATGGATTACGCCTTTATTCTTCAACTCTTTTTAACT
GCCGTAACCGGTTTACTCTTAATGTTATTCCGTGAAACCGATGCATTAAAAGTTTTGTTG
ATTGTCCACTTGAGTGTCGTACTTTCTCTCTTTATTACACTGCCGTTCGGTAAATTCGTA
CACAGCCTCTACCGTTTAGGCGCATTATTGAAATATGCAAAAGAGAGCCAAACACATTAA
>G12_01187 ifcA Fumarate reductase flavoprotein subunit
ATGAATAAAGTTTATGATGTTATTGTTATCGGTGGAGGTAATGCGGCACTCTGTTCTGCA
TTATCTGCCAAAGAAAATGGGGCAAAATCCGTACTTTTGCTTGAAAGTGCGCCAAGAGTT
TGGCGTGGTGGTAACAGCAGCCACACACGAAACTTACGCTGTATGCACGATGCACCAACC
GACGTATTGGTTGAAAGCTACAGCGAAGATGAATTCTTCCAAGATGTATTTCGTGTTACT
AAAGGACAAACTAACGAAGAAATGGCACGTTTCGTCATTCGTTCCACAGCCACCTGTACA
ACTTGGATGAAAAAACACGGTGTTCGTTTCCAGCCCTCTCTCGGCGGCACATTGCAACTT
GGCAGAACCAACGCCTTCTTTTTAGGCGGTGGCAAAGCATTAGTTAACGCTTATTACAAA
GAGGCAGAACGGCTCGGTGTTGAAATTCGCTATGAAACGGAAGTTACTCGATTAAATATG
GATAACAATAGTTGCACCTCAATCACAATTAAAGATGCAAACGGCGAACATCAGCTTCAG
GCAAAATCTTACGTTATCGCTTCCGGTGGCTTTGAGTCCAATCGTGAATGGTTAGAAGAA
GCGTGGGGGCCTGCCGCAAGAAACTTCCTCATTCGCGGAACTCGTTTCAATCAAGGAAAA
ATGCTCAAAGAGTTAATGCGTAACAAAGCGAAAATTATCGGTGATCCGACTCAAGGTCAC
GCCGTTGCTATTGATGCCCGCTCACCTCGTTATGACGGCGGCATTGTTACTCGTGTTGAC
TGTGTATCACTAGGGATTGTTCTCAATAAAAACGGCGAACGTTTTTACGATGAAGGCGAA
GATTTCTGGCCGAAACGTTACGCCATTTGGGGACGTTTGGTGGCACAGCAACCGGATCAA
GTTGGCTACTGCATTATTGATTCAAAAGCTATCGGGCGTTTTATGCCGTCCGTTTTTAAA
TCTATCAGTGCCGATACTTTAGAAGAATTGATTGCGAAACTTGGTATTCCGGCGGAAACC
GCTCTAAAAACCATTCAGCAATATAATGCCGCAGTAAAACCCGGCACATTCGATCACAAT
AAATTGGATGATTGTCATACCGAAGGTTTAACACCGAACAAAACACACTGGGCACTCACT
ATTGATCAAGGTCCGTTCTACGCCTACCCATTAGCAACCGGCATCACCTTTACCTATATG
GGGGTAAAAGTAAATAAACAGGCTCGCATTACGATGGAAAATGGTGAGCTTGCCACCAAC
CTTTTCGCCGCCGGCGAAATTATGGCAGGTAACATTTTAAGTCAAGGCTATGTAGCCGGC
TTTGGTATGGCTATTGGTACTGTATTTGGACGCATCGCCGGAGAGGAGGCAGCTAAAAAT
GGAAACAATTAA
>G12_01188 group_2806 putative D-xylose utilization operon transcriptional repressor
ATGGCACCTCGTAAAAAGAATTTGGATGAATTAAAAGAAATAATGGAAATTGATAGTTAT
GACAAAGGGTTAACAGCGGCGGATCAGGCTTATGATTATGTTATCAGCTCATTAACTAAC
GGCTCAATGCAACCGGGAATGCGCGTTAGGGAAACTGAACTTGCCGAGGCGATTGGCATA
AGTCGCACGCCGATTCGTGAAGCGTTAAATCGTTTGGTTAATGAAGGTTTGGTCAGTAAT
GATCCCCGACGCGGATTGATTATTACTGAATTGGATCAGAATATGGTTGGTGAACTTTAT
GAAATGCGCCGTGTTTTAGAGAGTACAGCGGCAAGTCTAGCGGCAAGACACGCAACAGAT
GTAGAGATTTTTGTGTTACGGACCTTGATGGAACGAGATTTGACAGCACAATCTACCGCA
GAAATCGCACAAAATAATAAATTATTTCATCAAGTTTTATACAAATGCGCACATAATCGC
TATTTATTAAAAACACTTCAAGCATTGCAAAATTCAATGTTGTTGTTAGGTGAAAGCACA
TTAGAAAATAAAGCGCGTGCGGAAGATGCTCAAAAGGAACACGAGCAAATTGTGGCTGCA
TTGGAAGTGAGAGATCCGGAAAAGGCCGCTAAAATGGCAAGTGATCATATTAGTAACGCT
TACAAAGAAAGATTAAATAAATTTCTTTTTAATCAATAA
>G12_01189 group_2807 hypothetical protein
ATGAAAGTAGTATCGAAATTATTGTGTATATCTACACTACTCGGCTTAATCTCACTTCCT
ACCATAGCGGCGGCGGAAGCATCACAACCGAACAGACCGGAATGTATTGCACCGGCACAA
CCGGGAGGCGGCTTTGATTTAACTTGCCGTATTGCGGTAACGAGTCTGCAACAAACAAAA
TTATTGGAAAAACCGATGCGCACTATTTATATGCCGGGCGGCATTGGGGCAGTTGCCTAT
AATAATATTATTAATTCTAATCCGGCTGATCCGAATATTATTGTCGCGTTTTCCGGCGGC
TCTCTTTTAAATTTGGCACAAGGTAAATTTGGTCGTTATACCAGCAAAGATGTTCGTTGG
GTGGCGGCTGTTGGTAGTGATTACGGTGCCGTAGTAGTGAAAAAAGATTCACCATATCAG
GATTTGAAATCATTGATGCAAGCATTGAGTCAAGATCCGTCACAAGTGGTTTTCGGTGCC
GGTGGTTCAGTGGGAAGTCAAGACTGGATGACAGCAGCATTAACCGCACGTGCGGCGGGT
GTCGATTATAAGAAAATGCGTTTTGTTGCCTTTGAAGGGGGCGGTGAAAGTGCTAATGCG
TTACGCGGCGGCCACGTTCAAGTTTTAATCACCGGTGCGGCGGAAGCAAAAGAGTTGGTT
GAAAGCGGAGCACCGGTCAAAGTGCTTGCCGTATACAGCGATGAACGTTTGCCGGGCGTA
TTCAAAGATACCCCGACAGCAAAAGAGTTAGGCTATGACATTGATTGGGCGATTATTCGT
GGTTTCTATGTTGGTCCTAAAGTGAGTGATGAAGCATATAACTGGTGGGTGAATGCTTTT
AATCAACTCTATAAAACAGAGGAATTCCGTAAAATTCAAGAACAACAGGGGCTTTTCACT
TTTGAGAAAACAGGAAAAGAACTTGATGCTTATGTTCAGGAACGGGTTAAACGTTATGCG
GAATTAGCGGATTCTTTTGGTCTTATTAAAAAATAA
>G12_01190 group_2808 hypothetical protein
ATGGTGTTATCTGATCGTACACTTGGTGTGTTTACACTTATTGTATCCATTTTCTTAACA
GTATTTGGATATGATTTAGAAGCGCCTTTTTCCTACGAGCCGATTGGACCTAAAGCATTC
CCTTTATTGATAGCTTTAGTATTGGGAATTTGTAGCATTATTTTGATTTTTAAAGGGGGA
AATCCTGTTCCCCCTAATCCGAAAGGGGCAAATGCGCGTATTTTTATTATGTTGTTGTTT
GTTACCCTCTATGCGTTTAGTTTTCAATGGCTTGGTTTTATTGTTTCAACAATCATTATG
TTTACGCTTGTTGGATATTTATTTGGTGGAAAATGGTGGTTATCAGGTTTAGTGGGAATT
GCGATAAGTATTCTGTTTTATCTGCTTTTCGATAAAGGACTTGATGTTATTCTCCCTACA
GGCATATTAGGCGGTTTACTATGA
>G12_01191 group_2809 hypothetical protein
ATGAATGGTATTTTTAATTCTTTAACAATCGGTTTCGGTGTTGCCTTTTCTCCGCTTAAT
TTGCTGGTTGCGGCATTAGGTGCTTTTATTGGAACATTTGTCGGTGCGTTGCCGGGATTG
GGGCCAATTAATGGCGTGGCAATGTTGGTGCCGATTGCATTTGCAATGCAGTTACCGCCG
GAAACCTCATTGATTTTATTAGCAGCAGTGTATGTGGGCGCTGAGTACGGCGGACGTATT
TCTTCAATTTTACTTAATGTACCGGGTGAAGCGGCTGCAGTAATGACAACATTGGATGGA
CACCCATTAGCACGTAAAGGGCTTGCCAATGTTGCACTTTCAATTTCAGCGTGGGCATCA
TTTATCGGTTCAACAATTGCCGTTTTTGGTATTTTGGCGTTCGCACCTTTCCTAGCAAAA
TGGGCAATCGCCTTTGGACCGTCAGAATATTTTGTGTTAATGGTATTTGCGTTTGTGGCA
CTAACCAGTTTATTAGGTGATCATCCTGTTAAAGGTGCGGTCGGCGCATTAATCGGTTTA
GCCATTTCTACCGTTGGGGTTGATGCCAATTCAGGTGTTTATCGTTATACCTTTGATATT
CCTAATTTATCGGATGGTATTGCCTTTATCGTGGTCGTTATCGGCTTGTTCGCCGTATCT
GAAATGTTACAAATGTTGGAAAAATTGCTTGCCGGCTACACGATTGAAGTGCCGAAAAGT
ACGAGAAAAATCTTCTCTTTGCGTGAGTTGGCATTTACCTGGTGGGCGACTATTCGTGCA
GGCGTGAGTGGTTTTATTATTGGTATTTTACCGGGTGCCGGTGCAAGTATTGCGTCTGCT
GTGGCTTATGCCAATGAGAAAAAATTATGTGAAAGCAAAAATCAAGCATCTGAATTCGGT
CAAGGGGATTTGCGTGGTTTGGTAGCGCCGGAGTCAGCTAACAATGCCGCAGCAACCGGC
TCATTTATTCCGATGTTAACCTTAGGTGTTCCGGGTTCAGGCACTACCGCAGTAATGATG
GGGGCGTTGACACTCTATAACATTACGCCGGGACCGGTGCTTTTCGATCAGCAACCAACA
ATTGTTTGGGGGCTTATCGCTTCACTGTTTATTGCCAACTTGATGTTGTTGTTTATGAAT
ATTCCTTTAGTAGGTGTTTTTGCTTCAACATTAAGAATTGCACCGTGGATTTTGGTGCCG
GCAATTTTGAGTATCAGTTTTATCGGCGTTTATGCTCTAAACGGTACTATTTTCGATTTA
ATCACGGTCGCCGTGATTGGTGGGGTAGGATATTTCTTGCGTAAATTTGATGTGCCTCTT
GCACCGATGGTACTAGGGGTTGTATTGGGAAATTTAATGGAGCAGAATCTTCGCAGAGCA
CTCTCCATTTCCAATGGCGACATTAATATCCTGTTTGAAAGCACAATTTGTATTGTCTTG
TGGGCATTGATTGTGGGTGTGCTTGTTATTCCACCAATTTTAAGGAAATGGATGAATGCG
AAAAATGCACCTGCCAACTAA
>G12_01952 wbbD_2 UDP-Gal:alpha-D-GlcNAc-diphosphoundecaprenol beta-1,3-galactosyltransferase
GTGATAAAAGAATATCCTAAATATAGTGTTTTAATGACGGTGTATAAAAAAGATAAGCCA
CAGGATTTTTTGTTGAGCTTAGAAAGTATGTGTCAGCAAACAATATCACCTGATGAGATT
GTGATTGTTAAAGATGGACCTATCTCTAAGTCATTGCAAGATGTGATAGATAGCTGTAAG
GAAAAATATTCTATAAATTTTAATGAAGTTCAGCTTTCAGTTAATAAAGGTTTAGGATTG
GCATTAAATGTAGGAATAGAACATTGTCATAATGAGTTAATTGCAAGAATGGATGCTGAT
GATTATTCTATGCCACAGCGTTGTGAAAAACAATTGGAGGCTTTTATGAGTAATCAGAAA
TTGGATATTGTAGGATGTTCTGTTAGTGAATTTATTGATGATATTAATAATATTGTTGGG
TATCGAAAAGTTCCACTGAATAATAAGCAGATTTACCAATTTGCTAAAAAAAGAGATCCT
TTTAATCATCCAACTGTGATGTATAGAAAATCACTATTAGAGAAAGTAGGAAAATATTCT
GATTATAGAAAAAATCAAGACACTGATTTATGGATTAGAATGTTGCAAAATCATGCAGAA
TGTTTAAATTTAGATGGGGATTTGTTTCGTTTTAGGTTTGATGAGGGAACCTATCAAAAA
AGAAAGTCTTGGGTTAATACTAAAATTTTAATAGAGATTAGATATAAAGCTTGGAAATCA
GGGTTTAATTCTTTAGGGGATTTTCTTCTGATTGCATTAACGCAAACAGCTATGTATATA
TTTCCGGTGGCGTTACAAAAATTTTTATATAAAACCTTTTTAAGGAAATAG
>G12_02024 ompW Outer membrane protein W
ATGAAAAAATTAGCACTAGCACTTGCAACTTCTGCTGCATTATTAGCAGCTTCTTCCGCA
GCAATGGCTCACCAAGCCGGTGAATTCTTCGTTCGTGGCGGTCCAATTTTAGCCGTTCCA
AATACAGCAACTCATAACTATGCCGGTAACGCTTTAGATTATAATTTTGATGTAAATAGC
AACGCACAGCTTGGTTTAACCGGTACTTATATGATTACCGATAACCTCGGTGTGGAATTA
TTAGCGGCAACTCCATTTAGTCATGAAATTAAACAAGCTGGTTTAGGCACCATTGCAAAA
ACCAAACATTTACCACCTAGCCTCTATTTACAATACTACTTCTTAAATGCTGATGCTCCG
GCTCGTCCATATATCGGTGCCGGTATCAACTATACCAACTTCTTTGATACTCACTTTAAT
TCAACACTAGCTAATACTGATTTTACTGGTGTACTTCCTGTATCTAAGATTGACGCAAAA
AATCTTAAATTAAAAGATTCTTGGGGTCCTGTAGTAAATGCCGGTATTGATATCAATCTT
ACCGATAATTTATTCCTCAACACTTCTATCTGGTGGGCAAAAATTAAAACTAAAGCAACA
TTTGATGTTTATAATCAAGCAGATGGAAAGAAAATTGCTTCTCAAGAAGCACGTGTTACT
CTTGACCCAACCATCTTCTTCGTTGGTTTAGGTTATCGTTTCTAA
>G12_02045 group_2880 hypothetical protein
ATGTTTTCTAAAAGCGATCAATTATTACAAAATATTGGGCAGGCTATAGCAAAATATCGG
CAAGCAATTGGAATGACGCAAGCGCAACTGGCAGAAAAACTTGAGATTAGCAATGATGCG
GTTTCTAGAATGGAACGAGGTAAATCTGTTCCTAACGTTTTGAGATTATTGGAATTATCA
GAAATTTTCCATTGTGAAGTGGCGGATTTGGTCACCAATGGCAGTAATAGAAGTATCGAT
CAGGCAAGACAGCTGGAAAATCTGCTGCACGGTTTAGATAGTTACGAACGCAATGAGTTG
CTGTTTTTAATTGAACGTTTGGTGCAATGGAAACAACATTCTGAATAA
>G12_02308 group_2945 hypothetical protein
ATGGGAAAAATGACGATGAATAAATTCTGTATTTGTTTACCAATTTTCATATTGAGTGGT
TGCGGTATGGTGGGTAATACAGTAATTTCTGATGCATCATTACAAAGTAAAGCTGCATTT
GCGCTCAATACCACCGCAGATAAAGTAACCATCAGCAATCGGCAGCCGGGGTTAGATGAC
ATTCGTTTTATTGCCAGTATCGGCAGAAAGCAGTATCAATGTTATATTACCACTGTCGCA
GGCGTTATTTCTTCTGATGCCATTTGTGCCGGGACTGATGGCACTAAATCAAAACGTTCC
TGTAATGCATTAGAAAAAGATGCGGGACATTGTTAA
>G12_02309 group_2946 hypothetical protein
ATGACAGACGCACTGCCACAAAAAACGAAAACTGGTGTAACTGCCGGAATTATTGCTTGT
ATTTTAGCCGTTGTAGGTATTTTGTTTTTAGGAACAATTTTTGTGCCTTTAGCTGCAATT
ATTGCTTTAATCGGCACTATTCTTGCTATTAAAAATAAACATATCAAAGGGATATGTTTA
AATGTATTAGCGTGGGTTTTAGTGTTAATCGGACTAATGACCTCACCATTCTTATTAGCA
TTGATAGGTTTAGGCGGAGCAGCAGGATTGAAATAA
>G12_02311 group_2948 hypothetical protein
ATGTCATTTATCAGTAAAACGTTTGGTGGATTAAATAAGCCATATTATTTTCGTCATCTT
TTCTTTGGACTCATTATTTTTATATTGTTAGAAGCAATTATTCTTAATGCAGGGGGAGAT
GCAAAGGAAAAGATATTAGAAGGAAAATTTTGGGGAATAACAGGCGTATATCTAATCTTT
TTGTTTTTATATCCCTATTCTCGTTTTGTCTATGAAAGTATTGTGGAGTATATTTTCGGT
AACAACGTGTTTATTGTGAATGGCTTGATCCTATTAGTAGTAAAGACAATTACGATGCTT
TTATGCTTTATGTTTAGTTGGGCAATAGCGCCTATTGGATTGATCTATTTATATTTTTAT
TATTCAAGACAGGAAAAGTTAGCTTTACAAGAAAGTAACGAACAGGATCCGTCAGTAAAA
GAATAA
>G12_02325 ompA_3 Outer membrane protein A
ATGAATAAAATTAAAATAACAAGCTTGGTTCTGTTAACAACGAGTTTTCTGGTAGCTTGT
TCGACTAAGAGTAATGTTCGTGCCGATGGCACGACGGATAAACCCGTTTTTCCTGAGCCA
TATTCTGTAACATTTAACAATAGTCGAGGTACCTTCCCTACAGTTGATGAGTTAGTTAAT
ATCAAAGCAGGTATGACAAAAGATCAGTTGTATAAACTGATTGGTCGTCCTCACTATGAT
GAGGGTATGTTCAATGTGAGAGAATGGGACTATTTGTTTCACTTTCACACCCCAGGTCAA
GGTACTAATGATGTAACTACTTGCCAATTCAAAGTAATTTATGACAAAGATAAGTATGCT
CGCAGCTTTTTCTGGCGAGCAGTAGATCCTGTTGATGCTGTATGTCCACCGAAAGTGCCA
GCTAAAGGTCCTACTCACATTCTGAATTTGGGGGCCGATGCACTGTTTGCCTTCGATAAG
AGTGGTCGTAATGATATTTTGCCAGAAGGTTATGTTAAGCTTGACCGTCTTGCCGAAGAC
ATTAAACGTTTTGAAAAAGTAAGTGCTATCCGTATTGTTGGTCACACAGACTATAAAGGT
AGCGAAGCTTATAATGATGCACTTTCAAAACAGCGTGCGGAGACTGTACGACAATACCTC
GTTTCGCGCGGTGTCCCTGCTGGTGTGATGAGTGTACAAGGTTTAGGCGAGCGTTATCCT
GTTCAGGATTGTAGTGCTGACTTGTCACCAAAAGAAGAAGTGAAGTGTTTGCAGCCGAAC
CGTCGAGTTTCAATTGAAGTAGATGGCGTAGGTCAATTGAAAAAAGAATAA
>G12_01192 group_330 hypothetical protein
ATGCGAAAAATGCACCTGCCAACTAAGTCATTATTGTTAGGTTTCCTGATTGCTTTAGTC
GGAGCAATCGTTGCCAATGCAATCGGGATGCCTATTCCTTGGCTGTTGGGGGCATTAATT
CCAACCGTGATTGTGAGAGTAAACGGAGTGAAAGTTTGCTCTCACTCTTTTTTTAGAAAA
TGCGGACAGTGGTTAATCGGTATTTCTTTGGGGCTTTATTTCACCCCGATGACCATTGGC
ATTTTAAAGACATTAATCCTACCCATTTTTATCTCTTGTTTATTTGTGTTGCTGCTTGGG
CTGTCCGGTTCTTGGATTTTATATAAGATCGGCGGCGTGGATTATAAGACAGCCTTTTTC
TCTTCTACTATCGGCGGCGCAAGCGAAATGGTGGTGTTGGCGGAACGAAACCAAGCAAAT
CAGCAATTAACCGCTTCTTCACACAGTTTACGTATTTTAATTGTGACCATTTCAATTCCG
TTGGCATATCAACTATTAAATATTCACGGTAATGCGGCCGAGAATACCTATCTAACGGCA
ACATTTTCCTATCAAGGATTGATCGCATTATTAGCGAGCACTTTCATCATTGGCGTTTTA
TTTGCCAAAATCCGTATCCCGAATGCCTTTATCCTTGGTTCAATTGTAGTAACAGGATTA
TTGACCGCAAACGACATTCATTTGAGTAACATACCACCGACACTACAACATTTGAGTCAA
ATTTTAATCGGTTGGTCATTGGGCAGCACTTATCAACCGGGCTTTTTTAAACAGGCACCA
CGTTTTTTAGCCAGTGTGGTCGTGATGGTGCTATTTTATTTTGCCGGTACGATTTTATTT
GTGTGGTTAATGCTGTTTTTTGTCGATATTTATTTTCCAACCGCAATTTTGGCGTTAAGC
CCGGGTGGTATTGCCGAAATGGCAATTACTGCAAAAGTTTTACTGTTAGGTGCGCCGATT
GTGACCAGTTATCAGGTGTGCCGTTTGATTTTTGTACTGTTGAGTTCTGAACCCTTATGC
AGAGCAATTACGCATTATCAGCAAAAAAAGCGTTTAAGACAGGGAAACTAA
